# Supplementary material for: Zebrafish neuromast development: a target for endocrine disrupting chemicals?
Source: Front Toxicol. 2026 Mar 17;8:1733477. doi: 10.3389/ftox.2026.1733477 (PMC13035304; doi:10.3389/ftox.2026.1733477)
Supplement: Supplementary file 2 [file Table1.xlsx]

## Sheet: Information
Abbreviation	Full name
BNF	β-Naphtoflavone
CuSO4	Copper Sulfate
EE2	17-α-Ethinylestradiol
FUL	Fulvestrant
IOP	Iopanoic acid
MMI	Methimazole
RSC	Resorcinol

## Sheet: HC counts EDCs - CuSO4
Zebrafish neuromast development: a target for endocrine disrupting chemicals?
Vandeputte et al.
Results of the number of hair cells after exposure to CuSO4. Figure 1B (sum of 4 neuromasts) and S2A (per neuromast).
Copper sulfate
Concentration (µg/L)	O1	OP	P1	P5	Sum
0	14	9	11	12	46
	15	9	13	9	46
	14	9	10	11	44
	15	9	10	10	44
	13	8	12	10	43
	12	6	10	8	36
	14	13	12	11	50
	13	10	11	10	44
	1	4	3	2	10
	14	11	13	10	48
	14	12	11	9	46
	11	13	10	11	45
10	12	11	11	12	46
	13	10	10	10	43
	11	12	10	11	44
	13	8	11	12	44
	14	12	12	12	50
	14	8	11	11	44
	13	10	10	10	43
	10	10	9	6	35
	11	10	11	9	41
	12	10	9	11	42
25	12	9	8	11	40
	7	11	9	8	35
	7	8	7	8	30
	9	7	11	10	37
	9	9	9	8	35
	7	6	8	10	31
	11	7	8	8	34
	9	8	5	6	28
	10	10	9	11	40
	11	9	8	11	39
	7	8	7	7	29
50	5	3	4	5	17
	9	7	8	5	29
	0	0	0	1	1
	4	4	5	5	18
	8	7	10	7	32
	8	5	4	5	22
	3	1	1	2	7
	6	5	5	6	22
	10	10	9	9	38
	1	2	2	2	7
	6	7	3	4	20
	4	3	1	2	10
75	1	1	2	0	4
	0	0	5	0	5
	1	0	1	0	2
	1	2	1	0	4
	0	1	0	0	1
	1	1	0	0	2
	0	0	0	0	0
	5	3	6	3	17
	1	0	2	1	4
	1	0	1	1	3
	2	4	2	1	9
	2	1	2	0	5
100	1	3	1	1	6
	1	1	1	1	4
	0	1	2	0	3
	1	1	1	1	4
	0	0	1	3	4
	2	1	3	2	8
	1	1	1	2	5
	1	1	2	1	5
	0	0	1	0	1
	0	0	0	0	0
	1	0	0	0	1
	1	1	1	1	4

## Sheet: HC counts EDCs - EE2
Zebrafish neuromast development: a target for endocrine disrupting chemicals?
Vandeputte et al.
Results of the number of hair cells after exposure to EE2. Figure 1C (sum of 4 neuromasts) and S2B (per neuromast).
17α-ethinylestradiol
Concentration (ng/L)	O1	OP	P1	P5	Sum
0	14	16	11	13	54
	13	15	15	10	53
	14	10	12	9	45
	13	12	10	13	48
	14	13	11	14	52
	14	14	13	12	53
	11	12	12	13	48
	14	14	15	14	57
	17	14	15	11	57
	15	14	12	12	53
	16	17	14	12	59
	16	12	15	12	55
10	14	9	10	9	42
	11	11	10	9	41
	12	15	11	11	49
	14	16	7	13	50
	14	16	14	13	57
	10	15	10	9	44
	15	11	13	13	52
	14	13	13	13	53
	14	13	16	10	53
	12	11	10	11	44
	13	13	14	13	53
	14	14	13	14	55
20	15	16	13	17	61
	14	10	14	11	49
	14	12	13	11	50
	14	14	10	12	50
	15	14	13	12	54
	11	15	11	11	48
	16	15	14	13	58
	13	15	15	12	55
	10	13	15	10	48
	11	12	10	11	44
	14	11	16	10	51
	17	15	15	10	57
30	13	12	10	10	45
	8	13	11	9	41
	14	16	12	9	51
	14	12	13	12	51
	11	14	13	11	49
	13	10	11	14	48
	15	17	7	15	54
	12	13	13	13	51
	14	15	14	13	56
	14	12	12	11	49
	14	17	13	14	58
	16	13	13	12	54
40	14	13	15	12	54
	14	15	14	11	54
	12	12	12	9	45
	12	17	13	10	52
	13	10	13	10	46
	12	12	11	10	45
	12	10	11	8	41
	12	14	11	11	48
	12	14	13	12	51
	14	16	13	15	58
	16	18	13	13	60
	15	16	15	15	61
50	13	16	12	12	53
	11	12	13	10	46
	15	12	12	11	50
	10	11	10	14	45
	10	14	13	13	50
	12	16	14	10	52
	12	12	14	14	52
	16	13	13	16	58
	13	11	14	12	50
	15	17	10	13	55
	14	14	15	11	54
	9	13	15	13	50

## Sheet: HC counts EDCs - FUL
Zebrafish neuromast development: a target for endocrine disrupting chemicals?
Vandeputte et al.
Results of the number of hair cells after exposure to FUL. Figure 1D (sum of 4 neuromasts) and S2C (per neuromast).
Fulvestrant
Concentration (mg/L)	O1	OP	P1	P5	Sum
0	15	13	4	13	45
	11	14	10	11	46
	9	6	13	11	39
	11	15	11	9	46
	2	15	9	10	36
	11	15	13	12	51
	12	10	14	13	49
	14	14	12	11	51
	16	12	10	10	48
	12	13	14	10	49
	9	9	11	5	34
	12	5	12	13	42
0.25	14	15	12	13	54
	10	16	14	11	51
	11	14	10	13	48
	12	11	12	9	44
	13	11	12	12	48
	10	14	16	12	52
	14	13	13	11	51
	10	12	10	10	42
	11	10	15	12	48
	2	14	14	12	42
	14	11	12	8	45
0.5	12	13	12	14	51
	11	13	13	13	50
	15	14	15	10	54
	11	10	13	10	44
	11	13	11	13	48
	11	13	12	9	45
	17	12	15	13	57
	14	14	11	13	52
	13	10	12	13	48
	13	11	10	12	46
	11	14	12	9	46
	13	14	13	10	50
1	16	13	13	12	54
	16	14	16	14	60
	14	13	10	9	46
	16	14	13	14	57
	12	11	12	12	47
	13	11	14	10	48
	15	10	15	14	54
	13	14	15	15	57
	14	10	14	11	49
	14	12	10	12	48
	13	8	12	12	45
	16	11	14	10	51
2	17	15	18	14	64
	13	13	14	11	51
	15	14	14	13	56
	13	14	16	14	57
	10	12	13	11	46
	12	12	13	12	49
	15	12	12	10	49
	16	15	11	10	52
	15	10	16	13	54
	13	14	12	10	49
	13	10	11	11	45
	13	11	14	12	50
4	11	13	10	8	42
	13	9	12	10	44
	10	10	10	13	43
	11	13	12	12	48
	12	12	12	10	46
	9	14	9	10	42
	16	14	12	11	53
	14	11	12	9	46
	13	12	12	10	47
	13	12	14	12	51
	13	12	14	13	52
	13	11	13	13	50

## Sheet: HC counts EDCs - BNF
Zebrafish neuromast development: a target for endocrine disrupting chemicals?
Vandeputte et al.
Results of the number of hair cells after exposure to BNF. Figure 1E ( sum of 4 neuromasts) and S2D (per neuromast).
β-naphtoflavone
Concentration (µg/L)	O1	OP	P1	P5	Sum
0	13	9	12	12	46
	16	12	13	13	54
	16	17	17	6	56
	16	13	15	13	57
	15	11	12	10	48
	8	9	10	10	37
	12	10	14	10	46
	14	15	14	11	54
	9	13	10	11	43
	11	11	11	6	39
	11	13	14	9	47
10	12	12	16	7	47
	12	10	10	9	41
	13	14	12	9	48
	13	11	11	11	46
	14	11	11	12	48
	11	11	10	12	44
	11	5	12	11	39
	17	13	16	12	58
	15	13	10	11	49
	9	11	10	10	40
	13	8	11	8	40
	7	11	7	10	35
25	2	12	10	10	34
	17	12	17	10	56
	11	12	11	9	43
	7	10	11	8	36
	14	11	14	9	48
	8	10	10	10	38
	11	11	15	8	45
	9	11	9	9	38
	13	14	10	10	47
	11	7	10	9	37
	0	0	5	5	10
	6	8	9	8	31
50	15	13	11	9	48
	15	13	9	11	48
	9	9	11	8	37
	2	9	13	10	34
	9	11	12	7	39
	9	10	12	11	42
	10	11	10	5	36
	14	9	12	6	41
	10	7	11	6	34
	14	9	10	10	43
	14	10	12	9	45
	13	13	12	8	46
75	6	11	7	5	29
	9	9	10	10	38
	7	0	5	0	12
	8	10	8	6	32
	6	0	0	0	6
	6	4	3	0	13
	10	11	7	9	37
	5	3	0	0	8
	11	12	12	10	45
	7	7	7	5	26
	6	11	11	9	37
	10	9	9	0	28
100	7	1	0	5	13
	0	0	0	0	0
	8	9	8	2	27
	0	4	2	4	10
	0	0	0	0	0
	8	8	2	7	25
	4	4	0	0	8
	8	10	6	7	31
	5	6	7	0	18
	10	14	9	6	39
	6	0	8	2	16

## Sheet: HC counts EDCs - MMI
Zebrafish neuromast development: a target for endocrine disrupting chemicals?
Vandeputte et al.
Results of the number of hair cells after exposure to MMI. Figure 1F (sum of 4 neuromasts) and S2E (per neuromast).
Methimazole
Concentration (mg/L)	O1	OP	P1	P5	Sum
0	10	14	16	8	48
	13	14	12	12	51
	13	13	11	12	49
	13	12	13	9	47
	14	11	14	10	49
	11	11	12	9	43
	14	14	10	9	47
	15	11	13	15	54
	12	11	13	11	47
	12	11	12	12	47
	13	12	11	10	46
	15	13	13	11	52
120	15	14	14	14	57
	12	13	11	12	48
	11	12	14	12	49
	15	12	12	12	51
	11	12	12	9	44
	10	10	11	9	40
	15	15	11	8	49
	15	12	16	10	53
	14	10	14	11	49
	13	12	10	11	46
	10	10	13	11	44
	10	12	10	10	42
240	9	10	11	9	39
	9	9	6	5	29
	10	12	6	6	34
	9	9	9	8	35
	10	7	8	8	33
	4	6	6	5	21
	9	9	7	7	32
	10	14	11	9	44
	9	13	12	12	46
	12	9	10	11	42
	11	12	10	8	41
360	9	9	9	8	35
	6	7	7	8	28
	6	8	6	6	26
	7	6	6	8	27
	9	8	10	8	35
	11	9	8	7	35
	10	9	9	10	38
	15	10	11	12	48
	14	10	9	9	42
	12	10	12	10	44
	15	14	8	12	49
480	5	7	8	9	29
	9	8	8	10	35
	7	7	8	7	29
	9	8	8	9	34
	6	6	7	8	27
	5	6	5	4	20
	5	8	8	6	27
	8	9	9	10	36
	9	9	11	12	41
	7	8	8	9	32
	9	11	9	10	39
	10	6	8	8	32
600	4	6	5	2	17
	7	5	10	9	31
	5	8	7	8	28
	5	5	8	5	23
	10	9	8	8	35
	7	10	10	11	38
	7	7	8
	8	11	10	6	35
	7	7	10	5	29
	0	5	8	8	21
	5	5	5	5	20

## Sheet: HC counts EDCs - RSC
Zebrafish neuromast development: a target for endocrine disrupting chemicals?
Vandeputte et al.
Results of the number of hair cells after exposure to RSC. Figure 1G (sum of 4 neuromasts) and S2F (per neuromast).
Resorcinol
Concentration (mg/L)	O1	OP	P1	P5	Sum
0	16	13	15	12	56
	15	13	12	12	52
	15	11	14	12	52
	12	11	12	12	47
	15	13	15	12	55
	15	11	14	13	53
	16	8	13	11	48
	15	13	14	11	53
	14	15	13	11	53
	16	15	14	14	59
	12	10	11	10	43
	14	12	16	13	55
	11	13	15	13	52
	14	12	14	11	51
	14	12	12	12	50
	15	9	12	10	46
10	14	12	14	11	51
	15	13	11	9	48
	15	15	14	11	55
	11	14	10	9	44
	14	15	10	11	50
	14	15	11	11	51
	12	14	14	14	54
	11	11	15	7	44
	17	14	13	10	54
	15	15	14	14	58
	13	15	11	10	49
	15	14	12	10	51
	15	14	11	12	52
	16	14	15	14	59
	15	10	12	13	50
20	16	12	13	11	52
	15	12	12	11	50
	14	15	14	12	55
	14	15	14	12	55
	11	9	11	10	41
	14	12	12	9	47
	14	13	14	12	53
	16	13	14	12	55
	13	13	13	12	51
	11	14	10	10	45
	15	11	12	12	50
	15	13	13	12	53
	14	13	15	13	55
	17	10	16	12	55
	15	12	15	13	55
	16	12	11	13	52
40	12	12	10	8	42
	10	14	6	10	40
	10	11	14	11	46
	14	12	12	11	49
	14	13	13	10	50
	9	8	10	8	35
	12	11	12	9	44
	16	14	10	8	48
	10	12	11	9	42
	15	13	14	10	52
	11	12	10	11	44
	16	11	15	12	54
	13	9	12	10	44
	14	12	12	12	50
	8	10	9	12	39
	15	15	11	10	51
60	11	11	12	7	41
	10	11	10	8	39
	12	13	13	12	50
	12	9	7	7	35
	13	15	12	11	51
	16	10	14	8	48
	12	11	11	10	44
	12	12	14	9	47
	13	11	11	10	45
	11	13	14	9	47
	15	11	14	9	49
	13	10	13	9	45
	12	14	12	14	52
	14	11	11	13	49
	12	12	11	10	45
	15	12	16	10	53
80	12	12	10	8	42
	9	8	10	8	35
	12	10	9	8	39
	11	13	9	9	42
	11	10	8	8	37
	14	11	12	10	47
	15	12	11	9	47
	13	15	13	9	50
	15	9	13	11	48
	12	12	13	10	47
	12	12	13	11	48
	10	12	10	7	39
	9	10	9	10	38
	13	11	10	10	44
	12	12	11	10	45
	14	10	10	8	42

## Sheet: HC counts EDCs - IOP
Zebrafish neuromast development: a target for endocrine disrupting chemicals?
Vandeputte et al.
Results of the number of hair cells after exposure to IOP. Figure 1H (sum of 4 neuromasts) and S2G (per neuromast).
Iopanoic acid
Concentration (mg/L)	O1	OP	P1	P5	Sum
0	14	15	15	14	58
	17	15	14	13	59
	16	12	15	12	55
	15	14	17	12	58
	14	14	15	12	55
	15	13	15	13	56
	11	14	15	10	50
	18	12	18	12	60
	12	10	14	10	46
	16	14	12	14	56
	15	15	15	12	57
	13	16	11	14	54
0.5	20	14	17	13	64
	14	14	15	9	52
	16	11	16	10	53
	16	11	13	11	51
	15	15	10	10	50
	12	14	13	13	52
	16	12	15	12	55
	12	13	12	13	50
	9	11	11	9	40
	12	12	12	13	49
	10	11	15	12	48
	14	13	14	12	53
1	13	13	13	12	51
	15	14	13	11	53
	11	14	13	10	48
	11	10	13	12	46
	19	14	14	15	62
	9	14	7	11	41
	13	11	12	9	45
	14	12	14	12	52
	11	15	11	12	49
	11	17	15	10	53
	11	12	15	11	49
	17	11	11	11	50
2	16	12	16	11	55
	14	11	12	14	51
	18	11	18	12	59
	14	12	14	13	53
	15	14	14	14	57
	18	12	15	14	59
	12	13	11	11	47
	15	14	14	11	54
	14	12	12	13	51
	12	12	13	14	51
3	14	14	13	11	52
	14	14	14	10	52
	19	14	12	12	57
	15	16	14	14	59
	13	14	13	12	52
	12	14	13	13	52
	14	13	15	14	56
	15	12	16	14	57
	12	12	13	10	47
	13	14	14	13	54
	9	11	12	10	42
	12	16	13	10	51
4	16	14	13	15	58
	15	12	15	11	53
	14	15	12	13	54
	17	12	12	12	53
	12	16	8	11	47
	13	11	14	12	50
	18	12	14	12	56
	15	15	12	12	54
	13	14	13	10	50
	11	11	12	11	45
	15	15	15	10	55
	15	15	10	10	50

## Sheet: Time windows MMI - hair cells
Zebrafish neuromast development: a target for endocrine disrupting chemicals?
Vandeputte et al.
Total number of hair cells at 120 hpf in zebrafish eleutheroembryos exposed to MMI during specific exposure windows. Figure 2A (sum of 4 neuromasts) and S3 (per neuromast).
Concentration MMI (mg/L)	Time window (hpf)	O1	OP	P1	P5	Sum
0	0-120	14	14	12	11	51
		17	16	11	12	56
		14	10	15	12	51
		14	11	10	12	47
		11	12	11	12	46
		13	13	16	10	52
		11	8	14	10	43
		11	14	12	10	47
		13	13	12	10	48
		16	9	15	11	51
		12	10	11	10	43
		12	8	12	7	39
		11	13	14	11	49
		15	9	10	8	42
		14	12	12	4	42
		11	13	12	13	49
		16	11	15	11	53
		16	13	13	12	54
		12	11	12	11	46
		9	12	10	9	40
300	0-72	16	12	15	11	54
		15	11	13	12	51
		12	11	11	9	43
		11	10	13	9	43
		11	11	9	9	40
		9	10	10	10	39
		12	12	13	6	43
		12	11	11	11	45
		10	8	11	10	39
		10	10	11	8	39
		15	12	0	10	37
		16	9	14	12	51
		15	11	16	11	53
		14	14	11	11	50
		12	13	11	11	47
		15	12	16	13	56
		12	10	13	12	47
		7	12	8	8	35
		11	13	15	10	49
		7	8	10	5	30
300	72-120	15	14	12	11	52
		11	11	12	9	43
		8	8	11	3	30
		7	10	11	7	35
		7	5	7	6	25
		11	10	13	13	47
		6	8	8	9	31
		14	8	14	10	46
		11	12	10	10	43
		11	10	12	13	46
		12	10	13	10	45
		14	11	16	9	50
		14	12	15	11	52
		7	13	13	11	44
		15	9	9	11	44
		10	11	12	10	43
		9	9	11	8	37
		13	14	13	15	55
		14	9	12	10	45
300	0-120	13	13	9	11	46
		8	10	12	10	40
		16	10	10	13	49
		15	13	13	9	50
		11	13	12	11	47
		0	7	8	10	25
		7	13	9	10	39
		14	9	12	10	45
		16	5	14	10	45
		8	11	13	15	47
		14	11	14	13	52
		0	8	12	10	30
		16	11	15	13	55
		11	8	8	12	39
		11	12	16	11	50
		11	13	14	12	50
		9	11	11	10	41
		9	11	12	10	42
		12	9	12	9	42
0	0-120	17	13	13	6	49
		12	12	12	8	44
		10	11	14	10	45
		10	11	14	10	45
		14	8	14	10	46
		12	12	11	12	47
		15	10	12	11	48
		17	13	14	10	54
		16	12	14	9	51
		9	12	14	10	45
		10	11	14	9	44
		12	12	13	11	48
		11	14	14	10	49
		8	11	8	8	35
		12	9	15	10	46
400	72-120	16	12	10	9	47
		14	9	9	7	39
		12	10	13	11	46
		13	14	10	5	42
		11	9	13	10	43
		11	11	11	10	43
		5	15	10	12	42
		13	12	11	10	46
		15	12	13	11	51
		9	11	8	10	38
		12	14	14	14	54
		15	10	13	11	49
		7	13	13	10	43
		14	13	10	9	46
		13	13	10	9	45
500	72-120	16	11	14	7	48
		9	8	14	12	43
		15	10	11	6	42
		11	10	10	8	39
		8	11	11	6	36
		9	13	9	10	41
		13	10	12	9	44
		9	8	10	8	35
		13	13	14	9	49
		9	12	11	8	40
		10	8	7	7	32
		9	8	13	8	38
		15	13	10	10	48
		2	12	13	9	36
		11	11	9	8	39

## Sheet: Time windows MMI - neuromast
Zebrafish neuromast development: a target for endocrine disrupting chemicals?
Vandeputte et al.
Total number of neuromasts at 120 hpf in zebrafish eleutheroembryos exposed to MMI during specific exposure windows (Figure 2B).
Concentration MMI (mg/L)	aLL	pLL
0	17	10
	16	15
	15	13
	18	15
	17	10
	12	8
	17	10
	15	7
	15	11
	16	10
	17	11
	17	10
	17	14
	17	14
	17	13
	16	10
400	17	12
	16	10
	14	13
	16	8
	16	11
	15	10
	15	11
	17	9
	16	11
	17	11
	16	12
	17	10
	16	8
	16	12
	16	12
	16	9
	15
	16	9
	17	12
	15	9
	16	9
	17	8
	17	10
	16	8
	15	10
	17	10
	17	10
	15	9
	16	10
	13	11
	16	10

[truncated: 1 more sheets: RT-qPCR]
